# Supplementary material for: Changes in the structure and composition of the ‘Mexical’ scrubland bee community along an elevational gradient
Source: PLoS One. 2021 Jul 1;16(7):e0254072. doi: 10.1371/journal.pone.0254072 (PMC8248643; doi:10.1371/journal.pone.0254072)
Supplement: S1 Appendix — (XLSX) [file pone.0254072.s001.xlsx]

## Sheet: Hoja1
plot_name	Flower_density	Flower_richness	Bee_abundance	Bee_richness	Altitude_categorical	Altitude_meters_asl	coord_x	coord_y	MAP	MAT
B1_2400	168.92	24	144	11	High	2405	658939	1945883	751.765	15.7071
B2_2400	124.28	23	147	8	High	2438	658712	1946830	761.79	15.5275
B3_2400	122.57	22	151	6	High	2445	658725	1947342	761.79	15.5275
B4_2500	136.21	28	73	9	High	2500	658912	1947838	810.546	15.133
2400_5	43.61	15	73	8	High	2415	658359	1943340	797.749	15.3471
2400_6	29.54	19	46	11	High	2421	649024	1953612	758.006	15.8502
2400_7	32.05	14	18	9	High	2410	658726	1944357	780.696	15.4586
2100_1	67.57	16	72	12	Mid	2130	645185	1952027	700.357	16.7504
2100_2	159.32	16	129	11	Mid	2110	645115	1951289	687.36	17.1443
2100_3	48.51	15	48	8	Mid	2173	652676	1952746	691.235	16.6422
2100_4	31.07	19	84	17	Mid	2149	652125	1952804	691.235	16.6422
2100_5	43.01	5	79	12	Mid	2115	645604	1950494	690.849	17.332
2100_6	99.14	16	114	16	Mid	2176	645662	1952660	700.357	16.7504
B9_1850	7.15	11	43	13	Low	1850	644443	1948202	709.936	18.7
1850_VERT	55.06	10	34	10	Low	1854	645959	1947323	723.161	18.3994
1850_3	48.32	16	49	17	Low	1877	646469	1947290	723.161	18.3994
1850_5	66.83	9	83	16	Low	1925	644146	1948815	733.607	18.2236
1850_6	140.43	14	67	21	Low	1855	644142	1947545	709.936	18.7888
1850_7	18.61	10	46	15	Low	1920	644561	1949117	733.607	18.2236
